# Supplementary material for: ALG12‐CDG: An unusual patient without intellectual disability and facial dysmorphism, and with a novel variant
Source: Mol Genet Genomic Med. 2020 Jun 12;8(8):e1304. doi: 10.1002/mgg3.1304 (PMC7434597; doi:10.1002/mgg3.1304)
Supplement: Supplementary file 2 — Table S1 [file MGG3-8-e1304-s002.xlsx]

## Sheet: Hoja1
Supplementary table 1.
CDG type	Gene	CHR	Coord*	SNP ID	Ref	Alt	Gene variation	Status	MAF EXAC03	UMD Predictor	SIFT	Polyphen 2 HDIV	Polyphen 2 HVAR	LRT	MutationTaster	MutationAssessor	Provean	M-Cap	CADD phred	DANNscore	EigenRaw	GERP++	PhyloPhen 20way	PhyloPhen 100way	phastCons 100way	Siphy 29way
1G	ALG12	22	50307337	rs1208963988	A	T	NM_024105:exon2: c.T77A:p.V26D	Hom	0	87	0.002	0.794	0.305	0.490	1000	2585	-4.97	0.079	24.0	0.980	-0.165	2.95	1194	2738	0.023	7351
										Pathogenic	Damaging	PossDam	PossDam	Neutral	Polymorphism	Medium	Damaging	Possiblypathogenic
1J	DPAGT1	11	118967758	rs643788	T	C	NM_001382:exon9: c.A1177G:p.I393V	Hom	0.4215	5	0.554	0.0	0.002	0.880	1	-0.17	-0.36		0.001	0.381	-1987	-4.23	-0.936	-0.573	0.000	2110
										Polymor	Tolerate	Benign	Benign	Neutral	PolymorphismAutomatic	Neutral	Neutral
1U	DPM2	9	130698029	rs7997	G	C	NM_003863:exon4: c.C227G:p.T76S	Hom	0.7873	5	1.0	0.0	0.0		1000		1.79		0.133	0.753	-1052	2.74	-1792	0.034	0.921	4079
										Polymor	Tolerate	Benign	Benign		PolymorphismAutomatic		Neutral
1C	ALG6	1	63881552	rs4630153	C	T	NM_013339:exon11: c.C911T:p.S304F	Het	0.7514	13	0.213	0.0	0.001	0.100	1		-1.52		14.01	0.390	-0.537	3.91	-0.251	0.653	0.873	6859
										Polymor	Tolerate	Benign	Benign	Neutral	PolymorphismAutomatic		Neutral
1E	DPM1	20	49575021	rs117175017	G	A	NM_001317036:exon1: c.C40T:p.R14W	Het	0.0016	49	0.005	0.0	0.0	0.087	1	0.805	-0.92	0.013	23.5	0.994	-0.539	2.38	1048	1778	0.412	4603
										Polymor	Damaging	Benign	Benign	Neutral	Polymorphism	Low	Neutral	LikelyBenign
1F	MPDU1	17	7490810	rs10852891	G	A	NM_004870:exon7: c.G685A:p.A229T	Het	0.154	31	0.213	0.602	0.043		0.335	2.06	-1.66		20.9	0.995	-0.053	2.12	0.138	0.903	0.045	5550
										Polymor	Tolerate	PossDam	PossDam		PolymorphismAutomatic	Medium	Neutral
* CHR: chromosome. SNP ID: single nucleotide polymorphism identity. Coord: coordinate based on GRCh37/hg19. Ref: reference allele; Alt: altered allele. Polymor: polymorphism; Poss Dam: Possibly Damaging; Poss Path: possibly pathogenic. Potentially damaging predictions are bolded.
Predictors:
• UMD-Predictor: Predictions from UMD Predictor tool
• SIFT: SIFT pathogenicity prediction.
• PolyPhen2 HDIV: Polyphen2 pathogenicity predictions based on the HDIV dataset.
• PolyPhen2 HVAR: PolyPhen2 pathogenicity predictions based on the HVAR dataset.
• LRT: Predictions from LRT.
• Mutation Taster: Predictions from Mutation Taster.
• Mutation Assessor: Predictions from Mutation Assessor.
• Provean: Predictions based on Provean tool.
• M-Cap: Mendelian Clinically Applicable Pathogenicity (M-CAP) Score for rare (<1%) missense variants, ≤ 0.95 is possibly pathogenic
• CADD: Phred scores from CADD, higher values are more deleterious.
• DANN: Prediction scores from the DANN tool, higher values are more deleterious.
• Eigen raw: Eigen estimates of predictive accuracy for each functional annotation score, and subsequently uses these estimates of accuracy to derive the aggregate functional score for variants of interest as a weighted linear combination of individual annotations.
• GERP++: Prediction scores from GERP++ tool, higher scores are more deleterious
• PhyloP20way: PhyloP scores based on multiple alignments of 20 genomes. The larger the score, the more conserved is the site.
• PhyloP100way: PhyloP scores based on multiple alignments of 100 genomes. The larger the score, the more conserved is the site.
• phastCons100way: phastCons scores based on multiple alignments of 100 genomes. The larger the score, the more conserved is the site.
• SiPhy29way: SiPhy scores based on multiple alignments of 29 genomes. The larger the score, the more conserved is the site.
